# Supplementary material for: In Vitro Metabolic Fate of the Synthetic Cannabinoid Receptor Agonists QMPSB and QMPCB (SGT-11) Including Isozyme Mapping and Esterase Activity
Source: Metabolites. 2021 Aug 3;11(8):509. doi: 10.3390/metabo11080509 (PMC8400906; doi:10.3390/metabo11080509)
Supplement: Supplementary file 1 [file metabolites-11-00509-s001.zip]

Archive with 1 entries (1 files):
- metabolites-1293830-supplementary.pdf
